# Supplementary material for: Complex rice systems to improve rice yield and yield stability in the face of variable weather conditions
Source: Sci Rep. 2018 Oct 3;8:14746. doi: 10.1038/s41598-018-32915-z (PMC6170462; doi:10.1038/s41598-018-32915-z)
Supplement: Supplementary file 2 — Supplementary Dataset 2 [file 41598_2018_32915_MOESM2_ESM.xlsx]

## Sheet: Caption
Supplementary Table
Paper title	Complex rice systems to improve rice yield and yield stability in the face of variable weather conditions
Uma Khumairoh1,2, Egbert A. Lantinga1, Didik Suprayogo2 , Rogier R.O. Schulte1 and Jeroen C.J. Groot1
1Farming Systems Ecology Group, Wageningen University and Research, P.O. Box 430. 6700 AN Wageningen, The Netherland.
2Faculty of Agriculture, Brawijaya University, Jalan Veteran 65145 Malang, Indonesia
Supplementary Table 6. Sources and amount of fertilizers application in the four experimental sites and growing cycles of the three rice production systems (kg ha-1).
Supplementary Table 7 . Alternative products in complex rice systems at four experimental sites over three rice growing cycles (fresh matter, Mg ha-1)

## Sheet: Supplementary Information 6
Cycle	Conventional					Organic					Complex rice system
	Sources	Amount (kg)	N	P	K	Sources	Amount (kg)	N	P	K	Sources	Amount (kg)	N	P	K
											External
1	Urea (46% N)	350	161			Compost+GM	6750				Compost+GM	4200
	ZA (21% N)	0				3 % N		203			3 % N		126
	Phonska					1% P2O5			68		1% P2O5			42
	15-15-15:N-P-K	300	45	45	45	0.9% K2O				61	0.9% K2O				38
	SP-36 (36% P2O5)	100		36							Internal
	KCL (65% K2O)	100			60						Duck's manure	5930
											1,3 % N		77
											1,4% P2O5			85
											1 % K2O				59
	Total		206	81	105		6750	203	68	61		10130	203	127	97
2	Urea (46% N)	225	104			Compost+GM	6750				External
	ZA (21% N)	275	58			3 % N		203			Compost+GM	2000
	Phonska					1% P2O5			68		3 % N		60
	15-15-15:N-P-K	300	45	45	45	0.9% K2O				61	1% P2O5			20
	SP-36 (36% P2O5)	100		36							0.9% K2O				18
	KCL (65% K2O)	100			60						Internal
											Duck's manure	5930
											1,7 % N		101
											1,5% P2O5			89
											1 % K2O				59
											Sun hemp	1500
											3,5 % N		45
											0,46% P2O5			7
											1,47% K2O				22
	Total		206	81	105		6750	203	68	61		9430	206	116	99
3	Urea (46% N)	350	161			Compost+GM	6750				External
	ZA (21% N)	0				3% N		203			Compost+GM	1500
	Phonska					1% P2O5			68		3 % N		45
	15-15-15:N-P-K	300	45	45	45	0.9% K2O				61	1% P2O5			15
	SP-36 (36% P2O5)	100		36							0.9% K2O				14
	KCL (65% K2O)	100			60						Internal
											Duck's manure	5930
											2 % N		119
											1,5% P2O5			89
											1 % K2O				59
											Sun hemp	1200
											3,5 % N		43
											0,46% P2O5			6
											1,47% K2O				18
	Total		206	81	105		6750	203	68	61		8630	206	109	90

## Sheet: Supplementary Information 7
	Pasuruan			Blitar			Malang			Lamongan
	Cycle			Cycle			Cycle			Cycle
	1	2	3	1	2	3	1	2	3	1	2	3
Animal products
Fish	0.34	0.72	1.7	0.71	0.76	0.76	0.29	0.41	2.65	0.57	0.64	1.25
Ducks	0.7	0.73	0.7	0.71	0.71	0.74	0.71	0.74	0.72	0.72	0.72	0.72
Eggs	0.06	0.07	0.07	0.05	0.07	0.07	0.07	0.07	0.07	0.07	0.07	0.07
Crop products
Bean	0.45	0.43	0.46	0.51	0.46	0.45	0.68	0.72	0.41	0.74	0.61
Tomatoes		0.54			0.57
Taro			0.78
Sweet Potatoes						1.45
Kangkung									2.35
Pak choy									0.75
Fruit (Papaya)									0.24
Shallot											0.13
Cucumber											1	0.95
Gourd												1.25
Green manure/ feed
Sun hemp	0.67	2.14	1.53	0.65	2.02	1.44	0.66	2.08	1.47	0.69	2.08	1.61
